# Supplementary material for: Transcriptome analysis reveals potential marker genes for diagnosis of Alzheimer’s disease and vascular dementia
Source: Front Genet. 2022 Nov 24;13:1038585. doi: 10.3389/fgene.2022.1038585 (PMC9730885; doi:10.3389/fgene.2022.1038585)
Supplement: Supplementary file 1 [file Table2.xlsx]

## Sheet: Table S2
Table S2: 21 hub genes regulating KEGG pathway
HubGene	Module	Description
ADCY1	turquoise	Cushing syndrome
ADCY1	turquoise	cAMP signaling pathway
ADCY1	turquoise	GnRH signaling pathway
AP3B2	turquoise	Lysosome
ATP1A3	turquoise	cAMP signaling pathway
ATP2B1	turquoise	cAMP signaling pathway
ATP6V1C1	turquoise	Human papillomavirus infection
ATP6V1G2	turquoise	Human papillomavirus infection
CALM3	turquoise	cAMP signaling pathway
CALM3	turquoise	Neurotrophin signaling pathway
CALM3	turquoise	GnRH signaling pathway
CHRM1	turquoise	cAMP signaling pathway
DLG3	turquoise	Human papillomavirus infection
GABBR2	turquoise	cAMP signaling pathway
GRIA4	turquoise	cAMP signaling pathway
HDAC1	turquoise	Human papillomavirus infection
ITPR1	turquoise	GnRH signaling pathway
ITPR1	turquoise	Cushing syndrome
MAP2K4	turquoise	GnRH signaling pathway
NCEH1	turquoise	Cushing syndrome
PAK3	turquoise	Focal adhesion
PPP2CA	turquoise	Human papillomavirus infection
PRKCB	turquoise	GnRH signaling pathway
PRKCB	turquoise	Focal adhesion
STAR	turquoise	Cushing syndrome
SV2B	turquoise	ECM-receptor interaction
WNT10B	turquoise	Human papillomavirus infection
WNT10B	turquoise	Cushing syndrome
