# Supplementary material for: Transcriptome analysis reveals potential marker genes for diagnosis of Alzheimer’s disease and vascular dementia
Source: Front Genet. 2022 Nov 24;13:1038585. doi: 10.3389/fgene.2022.1038585 (PMC9730885; doi:10.3389/fgene.2022.1038585)
Supplement: Supplementary file 2 [file Table1.xlsx]

## Sheet: Table S1
Table S1: Hub genes
probes	moduleColor
FOLH1B	blue
TF	blue
TMEM235	blue
CNP	blue
CALB1	turquoise
CBLN4	turquoise
RSPO2	turquoise
PCDH8	turquoise
NECAB1	turquoise
DLGAP2	turquoise
GABRB2	turquoise
MAL2	turquoise
GAP43	turquoise
ENC1	turquoise
ELAVL4	turquoise
DACH2	turquoise
CRYM	turquoise
SH3GL2	turquoise
HSPB3	turquoise
PARM1	turquoise
KCNV1	turquoise
KCNJ6	turquoise
MYT1L	turquoise
SYT13	turquoise
SIDT1	turquoise
GPR158	turquoise
GABRA1	turquoise
SYT16	turquoise
GDA	turquoise
RASL11B	turquoise
KCNS1	turquoise
ARPP21	turquoise
SYT4	turquoise
VSNL1	turquoise
KCNC2	turquoise
NMNAT2	turquoise
CACNG3	turquoise
RAB27B	turquoise
GABRG2	turquoise
SLC30A3	turquoise
CREG2	turquoise
INA	turquoise
CAP2	turquoise
PLK2	turquoise
SVOP	turquoise
SLC4A10	turquoise
ENTPD3	turquoise
SV2B	turquoise
WNT10B	turquoise
LNX1	turquoise
PABPC1L2A	turquoise
STMN2	turquoise
PNCK	turquoise
VSTM2A	turquoise
ATRNL1	turquoise
C11orf87	turquoise
INSM1	turquoise
C2orf80	turquoise
CEP41	turquoise
XK	turquoise
CHRM3	turquoise
NUDT11	turquoise
TAGLN3	turquoise
NELL2	turquoise
SYP	turquoise
SULT4A1	turquoise
UNC13A	turquoise
PHYHIP	turquoise
GABRA4	turquoise
PPP1R14C	turquoise
SYN2	turquoise
DOC2A	turquoise
FRMPD4	turquoise
ST8SIA3	turquoise
GRIA4	turquoise
SNAP25	turquoise
HPRT1	turquoise
CCKBR	turquoise
SCG2	turquoise
AMPH	turquoise
RGS7	turquoise
IPCEF1	turquoise
SYN1	turquoise
NCDN	turquoise
MAP7D2	turquoise
NCEH1	turquoise
HS6ST2	turquoise
GLS2	turquoise
SYNGR3	turquoise
HTR5A	turquoise
RPRML	turquoise
NAP1L2	turquoise
GNG2	turquoise
YWHAH	turquoise
TRIM36	turquoise
PAK3	turquoise
GABBR2	turquoise
ELOVL4	turquoise
CDK5R1	turquoise
NRGN	turquoise
PDP1	turquoise
TMEM155	turquoise
C3orf80	turquoise
SLITRK4	turquoise
KRT222	turquoise
NRXN3	turquoise
SNX10	turquoise
UCHL1	turquoise
SCN2A	turquoise
CD200	turquoise
OPCML	turquoise
NDFIP2	turquoise
BEX5	turquoise
PCSK2	turquoise
UBE2T	turquoise
THY1	turquoise
ARMC9	turquoise
BEX1	turquoise
CLSTN3	turquoise
KCND2	turquoise
CHRM1	turquoise
SLITRK5	turquoise
EPHX4	turquoise
CHN1	turquoise
RNF175	turquoise
FGF12	turquoise
LRRTM4	turquoise
ELMOD1	turquoise
C9orf129	turquoise
KCNIP4	turquoise
STAR	turquoise
CADPS	turquoise
GNG3	turquoise
NGEF	turquoise
CCK	turquoise
SH2D5	turquoise
GLT1D1	turquoise
MAGEL2	turquoise
UBE2QL1	turquoise
MLLT11	turquoise
LONRF2	turquoise
ANKRD34A	turquoise
NEFL	turquoise
ATP2B1	turquoise
RHEBL1	turquoise
MEF2C	turquoise
R3HDM1	turquoise
BASP1	turquoise
TMEM130	turquoise
ARHGEF3	turquoise
RAB6B	turquoise
WASF1	turquoise
DMRTC1	turquoise
AP3B2	turquoise
FBXO16	turquoise
FKBP1B	turquoise
GPRASP2	turquoise
PDE1B	turquoise
NAPB	turquoise
FGF14	turquoise
NAP1L5	turquoise
NETO2	turquoise
NLK	turquoise
SLC32A1	turquoise
NSF	turquoise
REEP1	turquoise
ACOT7	turquoise
ATL1	turquoise
PKNOX2	turquoise
SLC9A6	turquoise
VSTM2L	turquoise
CAMK1G	turquoise
PLD3	turquoise
PCLO	turquoise
GLS	turquoise
MAP1A	turquoise
SPINT2	turquoise
SLITRK1	turquoise
KCTD1	turquoise
SCG5	turquoise
ATCAY	turquoise
ADRA1B	turquoise
SGTB	turquoise
STXBP1	turquoise
PRKCB	turquoise
CSRNP3	turquoise
ASPHD2	turquoise
ATP6V1G2	turquoise
MYH10	turquoise
TSPYL1	turquoise
DUSP26	turquoise
CDK5	turquoise
MBOAT7	turquoise
SNAP91	turquoise
PNMA5	turquoise
LZTFL1	turquoise
ABCG4	turquoise
TSPYL4	turquoise
ADCY1	turquoise
TOLLIP	turquoise
KIAA0513	turquoise
PPP3R1	turquoise
CHRNB2	turquoise
HLF	turquoise
SPRYD7	turquoise
TMEM59L	turquoise
NRXN1	turquoise
GDAP1L1	turquoise
SLC25A12	turquoise
INPP4A	turquoise
ENO2	turquoise
SLC7A14	turquoise
ELAVL3	turquoise
PRKAR2B	turquoise
LHFPL4	turquoise
YWHAG	turquoise
MAP2K4	turquoise
STXBP5	turquoise
LRRC8B	turquoise
ATP1A3	turquoise
PACSIN1	turquoise
TANC2	turquoise
TUBA8	turquoise
ADAM23	turquoise
PREPL	turquoise
RNF41	turquoise
TUFT1	turquoise
ARL4C	turquoise
UBE2E2	turquoise
LRRC4C	turquoise
FXYD6	turquoise
ZNF204P	turquoise
DNAJC6	turquoise
ITPR1	turquoise
OXR1	turquoise
NKRF	turquoise
PLIN3	turquoise
UBE2V2	turquoise
HMBOX1	turquoise
GPRASP1	turquoise
SLITRK3	turquoise
WDR7	turquoise
RBFOX2	turquoise
JAZF1	turquoise
CHAF1B	turquoise
SEZ6L2	turquoise
HSPA12A	turquoise
PIN1P1	turquoise
FHL2	turquoise
YWHAB	turquoise
SCAI	turquoise
LMO4	turquoise
ANKH	turquoise
PART1	turquoise
SMAP2	turquoise
CALM3	turquoise
SYNJ1	turquoise
CDKN2D	turquoise
RFK	turquoise
MSN	turquoise
SLC25A14	turquoise
HDAC1	turquoise
ATP6V1C1	turquoise
NDRG4	turquoise
BNIP2	turquoise
PREP	turquoise
HERC1	turquoise
C1orf216	turquoise
SMO	turquoise
P4HTM	turquoise
FAM3C	turquoise
DLG3	turquoise
CLSTN1	turquoise
PIN1	turquoise
PGBD5	turquoise
KCNMA1	turquoise
OSCP1	turquoise
MZT1	turquoise
ABHD14A	turquoise
GOT2	turquoise
REPS2	turquoise
SPRYD3	turquoise
LDOC1	turquoise
ATXN7L3	turquoise
GPD1L	turquoise
STAU2	turquoise
CDKN2AIPNL	turquoise
BCAP29	turquoise
MAVS	turquoise
PPP2CA	turquoise
CYFIP2	turquoise
C15orf61	turquoise
SERPINB6	turquoise
STOX2	turquoise
NDUFS5	turquoise
RNPEPL1	turquoise
FOLH1B	blue
TF	blue
TMEM235	blue
TMEM144	blue
CNP	blue
GAP43	turquoise
PLK2	turquoise
LNX1	turquoise
VSTM2A	turquoise
ATRNL1	turquoise
C11orf87	turquoise
ST8SIA3	turquoise
NCDN	turquoise
NCEH1	turquoise
CDK5R1	turquoise
SNX10	turquoise
SCN2A	turquoise
OPCML	turquoise
LONRF2	turquoise
ATP2B1	turquoise
RHEBL1	turquoise
ARHGEF3	turquoise
PDE1B	turquoise
GLS	turquoise
MYH10	turquoise
DUSP26	turquoise
MBOAT7	turquoise
NRXN1	turquoise
MAP2K4	turquoise
TTC22	brown
SUN5	brown
OXT	brown
MFAP5	brown
KCNMB1	brown
MYEOV	brown
LTBP4	brown
MMP28	brown
